# Supplementary material for: Adaptive Copy Number Evolution in Malaria Parasites
Source: PLoS Genet. 2008 Oct 31;4(10):e1000243. doi: 10.1371/journal.pgen.1000243 (PMC2570623; doi:10.1371/journal.pgen.1000243)
Supplement: Table S6 — Dataset: SNPs, microsatellites, and real-time data. (0.12 MB CSV) [file pgen.1000243.s007.csv]

POPULATION	SAMPLE ID	Dhfr-16	Dhfr-51	Dhfr-59	Dhfr-108	Dhfr-164	Dhps-436	Dhps-437	Dhps-540	Dhps-581	Dhps-613	MAL01-393916	MAL02-549049	MAL02-649509	MAL03-197240	MAL03-249686	MAL03-439621	MAL03-448982	MAL03-454788	MAL03-704420	MAL03-727488	MAL03-748204	MAL03-901562	MAL04-228887	MAL04-302109	MAL04-443828	MAL04-469608	MAL04-620197	MAL05-385372	MAL05-701795	MAL05-720978	MAL06-1080126	MAL06-251545	MAL06-296325	MAL06-378824	MAL06-435801	MAL06-573730	MAL06-593821	MAL06-816474	MAL06-937750	MAL06-959372	MAL07-1099874	MAL07-1324677	MAL08-1101130	MAL09-1049929	MAL09-255854	MAL09-396691	MAL09-424423	MAL10-1139261
Thai	M020	Ala	Ile	Arg	Asn	Leu	Ser	Gly	Glu	Gly	Ala	C	A	G	C	G	A	C	G	G	G	A	A	G	A	A	A	A	G	A	A	A	A	G	A	G	G	G	A	A	C	G	A	A	A	A	G	A	G
Thai	M033	Ala	Ile	Arg	Asn	Leu	Ala	Gly	Glu	Ala	Ala	nd	nd	nd	nd	nd	nd	nd	nd	nd	nd	nd	nd	nd	nd	nd	nd	nd	nd	nd	nd	nd	nd	nd	nd	nd	nd	nd	nd	nd	nd	nd	nd	nd	nd	nd	nd	nd	nd
Thai	M034	Ala	Ile	Arg	Asn	Leu	Ser	Gly	Glu	Gly	Ala	C	G	G	C	A	A	C	G	A	A	A	A	G	A	G	A	A	G	A	A	A	A	G	A	G	G	A	A	G	A	A	A	A	A	A	G	A	G
Thai	M041	Ala	Ile	Arg	Asn	Leu	Ser	Gly	Glu	Gly	Ala	C	G	G	C	G	A	C	G	G	G	G	G	G	A	A	A	G	G	A	G	A	A	G	G	G	G	A	A	G	C	A	A	A	A	A	G	A	G
Thai	M044	Ala	Ile	Arg	Asn	Leu	Ser	Gly	Glu	Gly	Ala	C	G	G	A	G	A	C	G	A	G	G	A	G	A	A	A	A	G	A	A	A	A	G	A	G	A	G	A	G	A	A	G	A	A	A	G	A	G
Thai	M046	Ala	Ile	Arg	Asn	Leu	Ser	Gly	Glu	Gly	Ala	C	G	G	A	G	A	C	G	G	G	A	A	G	A	A	A	A	G	A	G	G	A	G	G	G	A	G	A	G	C	A	A	G	A	A	G	A	G
Thai	M048	Ala	Ile	Arg	Asn	Leu	Ser	Gly	Glu	Gly	Ala	C	A	G	C	G	A	C	G	A	G	G	A	G	A	nd	A	A	A	A	G	A	A	G	A	G	G	G	A	A	C	nd	A	A	A	A	G	A	G
Thai	M063	Ala	Ile	Arg	Asn	Ile	Ser	Gly	Lys	Gly	Ala	C	G	G	C	G	A	C	G	G	G	G	A	G	A	A	G	A	A	A	G	A	A	A	A	G	G	A	A	A	C	G	A	G	A	A	G	A	A
Thai	M074	Ala	Ile	Arg	Asn	Leu	nd	nd	nd	nd	nd	nd	nd	nd	nd	nd	nd	nd	nd	nd	nd	nd	nd	nd	nd	nd	nd	nd	nd	nd	nd	nd	nd	nd	nd	nd	nd	nd	nd	nd	nd	nd	nd	nd	nd	nd	nd	nd	nd
Thai	M094	Ala	Ile	Arg	Asn	Leu	Ser	Gly	Glu	Gly	Ala	C	G	G	C	G	A	C	G	A	G	G	A	G	G	G	G	A	G	A	G	A	A	G	A	G	A	G	A	G	C	G	A	A	A	A	G	A	G
Thai	M095	Ala	Ile	Arg	Asn	Leu	Ser	Gly	Glu	Gly	Ala	C	G	G	C	A	G	C	A	G	G	G	A	G	A	G	A	A	G	A	G	A	A	G	A	G	G	G	A	G	C	G	G	G	A	A	G	A	G
Thai	M098	Ala	Ile	Arg	Asn	Leu	Ser	Gly	Glu	Gly	Ala	C	G	G	C	G	G	C	G	A	G	G	A	G	A	G	A	A	G	A	G	G	A	G	A	G	G	G	A	nd	C	A	A	A	A	A	G	A	G
Thai	M099	Ala	Ile	Arg	Asn	Leu	Ser	Gly	Glu	Gly	Ala	C	G	G	C	G	G	C	G	A	G	G	A	G	A	G	A	A	A	A	G	A	A	G	A	G	G	G	A	G	C	A	A	G	A	A	G	A	G
Thai	M102	Ala	Ile	Arg	Asn	Ile	Ala	Gly	Glu	Ala	Ala	C	A	G	C	G	G	C	G	A	G	A	A	G	A	A	A	A	A	A	A	G	A	G	A	G	G	G	A	G	C	G	A	G	A	A	G	A	G
Thai	M105	Ala	Ile	Arg	Asn	Leu	Ser	Gly	Glu	Gly	Ala	C	G	G	C	A	G	C	A	G	G	G	A	G	A	G	A	A	G	A	G	A	A	G	A	G	G	G	A	G	A	G	G	G	A	A	G	A	G
Thai	M109	Ala	Ile	Arg	Asn	Ile	Ala	Gly	Glu	Ala	Ala	C	G	G	C	A	G	C	G	A	G	G	A	G	G	A	A	G	A	A	G	A	A	G	A	G	A	G	A	A	C	A	G	G	A	A	G	A	G
Thai	M113	Ala	Ile	Arg	Asn	Leu	Ala	Gly	Glu	Ala	Ala	C	G	G	C	G	G	C	G	A	G	A	A	G	G	A	A	A	G	A	G	A	A	G	A	G	G	A	A	A	C	A	G	A	A	A	G	A	G
Thai	M116	Ala	Ile	Arg	Asn	Leu	Ala	Gly	Glu	Ala	Ala	C	A	G	C	G	A	C	G	A	G	G	G	G	A	G	A	A	G	A	A	A	A	G	A	G	A	G	A	G	C	A	G	G	A	A	G	G	G
Thai	M121	Ala	Ile	Arg	Asn	Leu	Ser	Gly	Glu	Gly	Ala	C	G	G	A	G	A	C	G	A	G	A	A	G	A	A	A	G	G	A	A	A	G	G	A	G	G	G	A	G	C	A	A	A	A	A	G	A	G
Thai	M132	Ala	Asn	Arg	Asn	Ile	Ser	Gly	Glu	Gly	Ala	C	G	G	C	A	A	C	G	A	G	G	A	G	A	G	G	A	A	A	A	A	A	G	A	G	G	A	A	G	C	A	A	A	A	A	G	A	A
Thai	M138	Ala	Ile	Arg	Asn	Leu	Ser	Gly	Glu	Gly	Ala	C	G	G	A	G	G	C	G	A	G	A	A	G	A	A	A	G	G	A	G	A	A	G	A	G	G	A	A	G	C	A	G	A	A	A	G	A	G
Thai	M141	Ala	Ile	Arg	Asn	Leu	Ala	Gly	Glu	Ala	Ala	C	G	G	C	G	A	C	G	A	G	A	A	G	A	G	G	A	A	A	G	A	A	G	G	G	G	G	A	G	C	G	A	G	A	A	G	A	G
Thai	M143	Ala	Ile	Arg	Asn	Leu	Ser	Gly	Glu	Gly	Ala	C	G	G	C	G	G	C	G	A	G	A	A	G	A	G	G	A	G	A	G	A	A	G	A	G	G	A	A	G	C	G	A	A	A	A	G	A	G
Thai	M147	Ala	Ile	Arg	Asn	Leu	Ser	Gly	Glu	Gly	Ala	C	G	G	C	G	A	C	G	A	G	G	A	G	A	A	G	A	G	A	A	G	A	G	A	G	G	G	A	A	C	A	G	G	A	A	G	A	G
Thai	M149	Ala	Ile	Arg	Asn	Leu	Ser	Gly	Lys	Gly	Ala	C	A	G	C	A	A	C	A	A	G	G	A	G	A	G	A	A	G	A	G	G	A	G	A	G	A	G	A	G	A	A	G	A	A	A	A	A	G
Thai	M151	Ala	Ile	Arg	Asn	Leu	nd	nd	nd	nd	nd	C	G	G	C	G	G	C	G	A	G	A	A	G	A	A	A	G	G	A	G	A	A	G	A	G	G	G	A	G	C	A	A	A	A	A	G	A	G
Thai	M152	Ala	Ile	Arg	Asn	Ile	Ser	Gly	Glu	Gly	Ala	C	G	G	C	G	A	C	G	A	G	A	A	G	A	A	A	G	A	A	G	A	A	G	A	G	G	A	A	G	C	G	G	A	A	A	G	A	G
Thai	M157	Ala	Ile	Arg	Asn	Leu	Ser	Gly	Glu	Gly	Ala	C	G	G	C	A	A	C	G	A	G	G	A	G	A	A	A	A	G	A	G	G	A	G	A	G	G	G	G	A	C	A	A	A	A	G	G	A	A
Thai	M167	Ala	Ile	Arg	Asn	Leu	Ser	Gly	Glu	Gly	Ala	C	G	G	C	G	G	C	A	A	G	G	A	G	A	G	A	G	G	A	A	A	A	G	A	G	A	A	A	A	C	A	A	A	G	A	G	A	G
Thai	M170	Ala	Ile	Arg	Asn	Leu	Ser	Gly	Glu	Gly	Ala	C	G	G	C	A	G	C	A	G	G	G	A	G	A	G	A	A	G	A	G	A	A	G	A	G	G	G	A	G	A	G	G	G	A	A	G	A	G
Thai	M176	Ala	Ile	Arg	Asn	Leu	Ala	Gly	Glu	Ala	Ala	C	G	G	C	G	A	C	G	G	G	G	A	G	A	G	G	A	G	A	G	G	A	G	A	G	G	A	A	G	A	A	A	A	A	A	G	A	G
Thai	M177	Ala	Ile	Arg	Asn	Leu	Ser	Gly	Glu	Gly	Ala	C	G	G	C	A	G	C	G	A	G	G	A	G	A	A	G	A	G	A	G	G	A	G	A	G	G	A	A	G	A	A	G	A	A	A	G	A	G
Thai	M182	Ala	Asn	Arg	Asn	Leu	Ser	Gly	Glu	Gly	Ala	C	G	G	C	G	A	C	G	A	G	G	A	G	A	G	G	A	A	A	G	G	A	G	A	G	A	G	A	G	A	A	A	G	A	A	G	A	G
Thai	M183	Ala	Ile	Arg	Asn	Leu	Ser	Gly	Glu	Gly	Ala	C	G	G	C	G	A	C	G	G	G	G	A	G	A	A	G	A	G	A	G	A	A	G	A	G	A	G	A	G	C	A	G	G	A	A	G	A	A
Thai	M205	Ala	Ile	Arg	Asn	Leu	Ser	Gly	Glu	Gly	Ala	C	G	G	C	A	A	C	G	A	G	G	A	G	A	A	A	A	G	A	G	A	A	G	G	G	G	G	A	G	C	A	A	G	A	A	G	A	G
Thai	M213	Ala	Ile	Arg	Asn	Ile	Ala	Gly	Glu	Ala	Ala	C	A	G	C	G	G	C	G	A	G	A	A	G	A	A	A	G	A	A	A	A	A	G	A	G	G	G	A	A	C	G	A	A	A	A	G	A	G
Thai	M216	Ala	Ile	Arg	Asn	Ile	Ser	Gly	Glu	Gly	Ala	C	G	G	C	G	A	C	G	A	G	G	A	G	A	A	A	G	A	A	G	A	A	G	A	G	G	G	A	A	C	A	A	A	A	A	G	A	G
Thai	M218	Ala	Ile	Arg	Asn	Leu	Ser	Gly	Glu	Gly	Ala	C	G	G	C	G	G	C	A	G	G	G	G	G	A	A	A	G	G	A	G	G	A	G	A	G	A	A	A	G	C	A	A	A	A	A	A	A	G
Thai	M220	Ala	Ile	Arg	Asn	Leu	Ala	Gly	Glu	Ala	Ala	C	G	G	C	A	A	C	G	A	G	G	A	G	A	A	G	A	G	A	G	A	A	G	A	G	G	G	A	A	C	A	G	G	A	A	G	A	G
Thai	M222	Ala	Asn	Arg	Asn	Leu	Ser	Gly	Glu	Gly	Ala	C	G	G	C	A	A	A	G	A	G	G	A	G	A	A	G	A	G	A	A	A	A	G	A	G	A	G	A	A	A	A	A	A	A	G	G	A	A
Thai	M227	nd	nd	nd	nd	nd	nd	nd	nd	nd	nd	nd	nd	nd	nd	nd	nd	nd	nd	nd	nd	nd	nd	nd	nd	nd	nd	nd	nd	nd	nd	nd	nd	nd	nd	nd	nd	nd	nd	nd	nd	nd	nd	nd	nd	nd	nd	nd	nd
Thai	M257	Ala	Ile	Arg	Asn	Leu	Ser	Gly	Glu	Gly	Ala	C	G	G	C	A	A	C	G	A	G	G	A	G	G	A	G	A	G	A	A	A	A	G	A	G	G	G	A	G	C	A	A	A	A	A	G	A	G
Thai	M259	Ala	Ile	Arg	Asn	Leu	Ser	Gly	Glu	Gly	Ala	C	G	G	C	G	G	C	A	A	G	A	A	G	A	A	A	G	A	A	G	A	G	G	A	G	G	G	A	G	A	A	G	A	A	A	G	G	A
Thai	M270	Ala	Ile	Arg	Asn	Leu	Ser	Gly	Glu	Gly	Ala	C	G	G	C	A	A	A	G	A	G	G	A	G	A	A	G	A	G	A	G	A	A	G	A	G	G	G	A	G	C	A	G	G	A	A	G	A	G
Thai	M277	Ala	Ile	Arg	Asn	Leu	Ser	Gly	Glu	Gly	Ala	C	G	G	C	G	A	C	G	A	G	G	A	G	A	A	A	A	G	A	G	A	A	G	A	G	A	G	A	G	A	A	A	A	A	A	G	A	G
Thai	M283	nd	nd	nd	nd	nd	nd	nd	nd	nd	nd	C	A	G	C	A	A	C	G	A	G	G	A	G	A	G	G	A	G	A	G	A	A	G	A	G	G	A	A	G	C	A	A	A	A	A	G	A	G
Thai	M285	Ala	Asn	Arg	Asn	Ile	Ser	Gly	Glu	Gly	Ala	nd	nd	nd	nd	nd	nd	nd	nd	nd	nd	nd	nd	nd	nd	nd	nd	nd	nd	nd	nd	nd	nd	nd	nd	nd	nd	nd	nd	nd	nd	nd	nd	nd	nd	nd	nd	nd	nd
Thai	M303	Ala	Ile	Arg	Asn	Leu	Ser	Gly	Glu	Gly	Ala	C	G	G	C	G	A	C	G	A	G	G	A	G	G	A	A	A	G	A	G	A	A	G	A	G	A	A	A	G	C	A	G	G	A	A	G	A	G
Thai	M306	Ala	Ile	Arg	Asn	Leu	Ser	Gly	Glu	Gly	Ala	C	G	G	C	A	G	C	A	A	G	A	A	G	G	G	A	A	G	A	A	G	A	G	A	G	G	G	A	G	C	A	A	A	G	A	G	A	G
Thai	M313	Ala	Ile	Arg	Asn	Leu	Ala	Gly	Glu	Ala	Ala	C	G	G	C	G	A	C	G	A	G	G	A	G	A	A	A	G	G	A	G	A	A	G	A	G	G	G	A	G	A	A	G	A	A	A	G	A	G
Thai	M349	Ala	Ile	Arg	Asn	Leu	Ser	Gly	Glu	Gly	Ala	C	G	G	C	G	A	C	G	G	G	A	A	G	A	G	A	A	A	A	A	A	A	G	A	G	A	G	G	A	C	A	A	A	A	A	G	A	G
Thai	M351	Ala	Asn	Arg	Asn	Leu	Ser	Gly	Glu	Gly	Ala	C	G	G	A	A	A	C	G	A	G	G	A	G	A	A	G	A	G	A	G	A	A	G	A	G	G	G	A	G	C	A	A	A	A	A	G	A	G
Thai	M373	Ala	Asn	Arg	Asn	Leu	Ala	Gly	Glu	Ala	Ala	C	A	G	C	G	A	C	G	A	G	A	A	G	A	A	G	G	G	A	G	G	A	G	A	G	G	G	A	A	C	G	G	G	A	A	G	A	G
Thai	M374	Ala	Ile	Arg	Asn	Ile	Ser	Gly	Lys	Gly	Ala	C	G	G	C	A	A	C	G	A	G	G	A	G	A	A	G	A	A	A	G	A	A	G	A	G	G	G	A	G	C	A	A	A	A	A	G	A	A
Thai	M376	Ala	Ile	Arg	Asn	Leu	Ser	Gly	Glu	Gly	Ala	C	G	G	C	A	A	C	G	A	G	A	A	G	A	G	A	G	G	A	A	A	A	G	A	G	A	A	A	A	C	A	A	A	G	A	G	A	G
Thai	M381	Ala	Ile	Arg	Asn	Leu	Ala	Gly	Glu	Ala	Ala	C	G	A	C	A	A	C	G	A	G	G	A	G	A	G	G	A	A	A	A	G	A	G	A	G	G	A	A	G	A	A	G	G	G	A	G	A	G
Thai	M389	Ala	Asn	Arg	Asn	Ile	Ala	Gly	Glu	Ala	Ala	C	A	G	C	G	G	C	A	A	G	G	A	G	A	A	A	G	A	A	A	A	A	G	A	G	G	G	A	A	C	A	G	G	A	A	G	A	G
Thai	M401	Ala	Ile	Arg	Asn	Ile	Ser	Gly	Glu	Gly	Ala	C	G	G	C	G	G	C	A	A	G	G	A	G	A	G	A	A	A	A	G	A	A	G	A	G	G	A	A	G	A	A	A	A	A	A	G	A	A
Thai	M405	Ala	Ile	Arg	Asn	Ile	Ser	Gly	Glu	Gly	Ala	C	G	G	C	G	A	C	G	A	G	G	A	G	A	A	G	A	G	A	G	A	A	G	A	G	G	G	A	G	C	A	G	A	A	A	G	A	G
Thai	M414	Ala	Ile	Arg	Asn	Leu	Ser	Gly	Glu	Gly	Ala	C	G	G	C	G	A	C	G	G	G	G	A	G	A	A	A	A	G	A	G	A	A	G	A	G	G	G	A	G	C	G	G	A	A	A	G	A	G
Thai	M430	Ala	Ile	Arg	Asn	Leu	Ala	Gly	Glu	Ala	Ala	C	G	G	C	A	A	C	G	A	G	G	A	G	A	G	G	A	G	A	G	G	A	A	A	G	G	G	A	G	C	A	A	G	A	A	G	A	G
Thai	M434	Ala	Ile	Arg	Asn	Leu	Ser	Gly	Glu	Gly	Ala	C	A	G	C	G	A	C	G	A	G	A	A	G	A	A	A	A	G	A	A	A	A	G	A	G	A	G	A	G	C	A	G	A	A	A	G	A	A
Thai	M456	Ala	Ile	Arg	Asn	Leu	Ser	Gly	Glu	Gly	Ala	C	G	G	C	A	A	C	G	G	G	G	G	G	A	A	G	A	A	A	G	A	A	G	A	G	A	G	A	G	A	G	G	G	A	A	G	A	G
Thai	M458	Ala	Ile	Arg	Asn	Leu	Ser	Gly	Glu	Gly	Ala	C	G	G	C	A	G	C	G	G	G	G	A	G	G	G	A	A	A	A	A	A	A	G	A	G	A	G	A	G	A	A	A	G	A	A	G	A	G
Thai	M460	Ala	Ile	Arg	Asn	Leu	Ser	Gly	Glu	Gly	Ala	C	G	G	C	G	G	C	G	G	G	G	A	G	A	A	A	A	G	A	A	A	A	G	A	G	A	G	A	G	C	A	G	G	A	A	G	A	G
Thai	M475	Ala	Ile	Arg	Asn	Leu	Ala	Gly	Glu	Ala	Ala	C	G	G	C	A	G	C	G	G	G	G	A	G	G	G	A	A	A	A	A	A	A	G	A	G	A	G	G	G	C	A	A	G	A	A	G	A	G
Thai	M482	Ala	Ile	Arg	Asn	Leu	Ser	Gly	Glu	Gly	Ala	C	G	G	C	A	A	C	G	A	G	G	A	G	A	A	G	A	G	A	G	A	A	G	A	G	G	G	A	G	C	A	G	G	A	A	G	A	G
Thai	M483	Ala	Ile	Arg	Asn	Ile	Ala	Gly	Glu	Ala	Ala	C	G	G	C	G	G	C	G	A	G	G	A	G	A	G	G	A	G	A	G	A	A	G	A	G	G	G	A	G	A	A	G	A	A	A	G	A	G
Thai	M485	Ala	Ile	Arg	Asn	Leu	Ala	Gly	Glu	Ala	Ala	C	A	G	C	G	A	C	G	G	G	G	A	G	A	G	A	A	A	A	A	A	A	G	A	G	G	G	A	A	C	A	A	A	A	A	G	A	G
Thai	M487	Ala	Ile	Arg	Asn	Ile	Ala	Gly	Glu	Ala	Ala	C	G	G	C	A	A	C	A	G	G	G	A	G	G	G	A	A	G	A	G	A	A	G	A	G	G	G	A	A	C	A	A	G	A	A	G	A	A
Thai	M492	Ala	Ile	Arg	Asn	Leu	Ser	Gly	Glu	Gly	Ala	C	G	G	A	G	A	C	G	A	G	G	A	G	A	A	A	A	G	A	G	G	A	G	A	G	G	G	G	A	C	A	G	G	A	A	G	A	G
Thai	M494	Ala	Ile	Arg	Asn	Leu	Ser	Gly	Glu	Gly	Ala	C	G	G	C	A	A	C	G	A	G	A	A	G	A	A	G	A	G	A	G	A	A	G	A	G	A	G	A	A	C	A	A	A	A	A	G	A	G
Thai	M508	Ala	Ile	Arg	Asn	Leu	Ser	Gly	Glu	Gly	Ala	C	G	G	A	G	A	C	G	A	G	G	A	G	A	A	A	A	G	A	G	G	A	G	A	G	G	G	G	A	C	A	G	G	A	A	G	A	G
Thai	M510	Ala	Ile	Arg	Asn	Leu	Ser	Gly	Glu	Gly	Ala	C	G	G	A	G	A	C	G	A	G	G	A	G	A	A	A	A	G	A	G	G	A	G	A	G	G	G	G	A	C	A	G	G	A	A	G	A	G
Thai	M511	Ala	Ile	Arg	Asn	Ile	Ser	Gly	Lys	Gly	Ala	C	G	G	C	G	A	C	A	A	G	G	A	G	A	A	G	G	G	A	G	G	A	G	A	G	G	A	A	G	C	A	A	A	A	A	G	A	G
Thai	M530	Ala	Ile	Arg	Asn	Leu	Ser	Gly	Glu	Gly	Ala	C	G	G	A	G	A	C	G	A	G	G	A	G	A	A	A	A	A	A	A	A	A	G	A	G	G	G	A	G	C	A	G	G	A	A	G	A	A
Thai	M531	Ala	Asn	Arg	Asn	Leu	Ala	Gly	Glu	Ala	Ala	C	G	G	C	A	A	C	G	A	G	G	A	G	A	A	A	A	A	A	A	A	A	G	A	G	G	A	A	A	C	A	A	A	A	A	G	A	G
Thai	M568	Ala	Asn	Arg	Asn	Leu	Ala	Gly	Glu	Ala	Ala	C	G	G	C	G	A	C	G	A	G	G	A	G	G	G	A	G	G	A	A	G	A	A	A	G	G	G	A	G	C	A	A	G	A	A	G	A	G
Thai	M580	Ala	Ile	Arg	Asn	Leu	Ser	Gly	Glu	Gly	Ala	C	G	A	C	G	A	C	G	A	A	A	A	G	A	A	A	A	A	A	G	A	A	G	A	G	G	G	A	A	C	A	A	A	A	A	G	A	G
Thai	M581	Ala	Ile	Arg	Asn	Leu	Ser	Gly	Glu	Gly	Ala	C	G	G	C	G	G	C	A	A	G	G	G	G	A	A	A	A	G	A	G	A	A	G	A	G	A	G	A	G	A	A	G	A	A	A	G	A	G
Thai	M583	Ala	Ile	Arg	Asn	Leu	Ser	Gly	Glu	Gly	Ala	C	G	G	A	G	G	C	G	A	G	A	A	G	G	G	A	A	G	A	G	G	A	G	A	G	A	G	A	A	C	A	G	A	A	A	G	A	G
Thai	M585	Ala	Asn	Arg	Asn	Leu	Ala	Gly	Glu	Ala	Ala	C	G	G	C	A	A	C	G	A	G	G	A	G	A	A	A	A	A	A	A	A	A	G	A	G	G	A	A	A	C	A	A	A	A	A	G	A	G
Thai	M586	Ala	Asn	Arg	Asn	Ile	Ser	Gly	Glu	Gly	Ala	C	G	G	A	A	A	A	G	A	G	G	A	G	G	G	G	A	G	A	G	A	A	G	A	G	A	G	A	G	C	A	G	A	A	A	G	A	G
Thai	M602	Ala	Ile	Arg	Asn	Leu	Ser	Gly	Glu	Gly	Ala	C	A	G	C	A	A	A	A	G	G	G	A	G	A	A	G	A	A	A	A	A	A	G	A	G	G	G	A	A	C	A	A	G	A	A	G	A	G
Thai	M623	Ala	Ile	Arg	Asn	Leu	Ser	Gly	Glu	Gly	Ala	C	G	G	C	A	A	A	G	A	G	A	A	G	A	A	A	A	A	A	A	A	A	G	A	G	G	G	A	G	C	A	G	A	A	A	G	A	G
Thai	M629	Ala	Ile	Arg	Asn	Leu	Ala	Gly	Glu	Ala	Ala	C	G	G	C	A	A	C	G	A	G	A	A	G	A	G	A	G	G	A	G	A	A	G	G	G	G	G	A	G	C	A	A	A	A	A	A	A	G
Thai	M631	Ala	Ile	Arg	Asn	Ile	Ser	Gly	Glu	Gly	Ala	C	G	G	C	G	G	C	A	A	G	G	A	G	A	G	G	A	G	A	G	A	A	G	A	G	A	G	A	G	C	A	G	A	A	A	G	A	G
Thai	M633	Ala	Ile	Arg	Asn	Leu	Ala	Gly	Glu	Ala	Ala	C	G	G	C	G	G	C	A	A	G	G	A	G	A	G	A	A	G	A	A	A	A	G	A	G	G	G	A	A	C	A	A	A	A	A	G	A	G
Thai	M635	Ala	Ile	Arg	Asn	Leu	Ser	Gly	Lys	Gly	Ala	C	G	G	C	A	A	C	G	A	G	A	A	G	A	A	G	A	G	A	G	A	A	G	A	G	A	G	A	A	C	A	A	A	A	A	G	A	G
Thai	M646	Ala	Ile	Arg	Asn	Leu	Ser	Gly	Glu	Gly	Ala	C	G	G	A	G	G	C	G	A	G	A	A	G	G	G	A	A	G	A	G	G	A	G	A	G	A	G	A	A	C	A	G	A	A	A	G	A	G
Thai	M649	Ala	Ile	Arg	Asn	Leu	Ser	Gly	Glu	Gly	Ala	C	G	G	C	A	A	C	G	G	G	G	G	G	A	G	G	G	G	A	G	G	A	G	A	G	G	G	A	A	C	A	G	A	A	A	G	A	G
Thai	M661	Ala	Ile	Arg	Asn	Leu	Ser	Gly	Glu	Gly	Ala	C	G	G	C	G	A	C	G	A	G	G	G	G	A	A	A	A	G	A	G	G	A	G	A	G	G	G	A	G	C	A	G	A	A	A	G	A	G
Thai	M673	Ala	Ile	Arg	Asn	Ile	Ala	Gly	Glu	Ala	Ala	C	G	G	C	A	A	C	G	A	G	G	A	G	A	G	G	A	G	A	G	A	A	G	A	G	G	G	A	A	C	A	G	G	A	A	G	A	G
Thai	M681	Ala	Ile	Arg	Asn	Leu	Ser	Gly	Glu	Gly	Ala	C	G	G	C	A	A	C	G	A	G	A	A	G	A	A	A	A	G	A	G	A	A	A	A	G	G	A	A	G	C	A	A	A	A	A	G	A	G
Thai	M683	Ala	Asn	Arg	Asn	Leu	Ser	Gly	Lys	Gly	Ala	C	G	G	C	G	A	C	G	G	G	G	G	G	A	A	G	A	G	A	G	A	A	G	A	G	G	G	G	G	C	A	A	A	G	A	G	A	G
Thai	M698	Ala	Ile	Arg	Asn	Leu	Ser	Gly	Glu	Gly	Ala	C	G	G	C	A	G	C	A	A	G	A	A	G	G	G	A	A	G	A	A	G	A	G	A	G	G	G	A	G	C	A	A	A	G	A	G	A	G
Thai	M699	Ala	Ile	Arg	Asn	Leu	Ser	Gly	Lys	Gly	Ala	C	G	G	C	A	G	C	A	A	G	A	A	G	G	G	A	A	G	A	A	G	A	G	A	G	G	G	A	G	C	A	A	A	G	A	G	A	G
Thai	M737	Ala	Ile	Arg	Asn	Leu	Ala	Gly	Glu	Ala	Ala	C	G	G	C	G	A	A	A	G	G	A	A	G	A	A	G	A	G	A	A	G	A	G	A	G	A	A	A	G	A	A	A	A	A	A	G	A	A
Thai	M738	Ala	Ile	Arg	Asn	Leu	Ala	Gly	Glu	Ala	Ala	C	G	G	C	G	A	C	G	A	G	A	A	G	A	A	G	A	G	A	G	A	A	G	A	G	G	G	A	G	A	A	A	A	A	A	G	A	G
Thai	M739	Ala	Ile	Arg	Asn	Leu	Ser	Gly	Glu	Gly	Ala	C	G	A	C	G	A	C	G	A	A	A	A	G	A	A	A	A	A	A	G	A	A	G	A	G	G	G	A	A	C	A	A	A	A	A	G	A	G
Thai	M745	Ala	Ile	Arg	Asn	Ile	Ser	Gly	Lys	Gly	Ala	C	G	G	C	G	G	C	G	A	G	A	A	G	A	A	G	A	A	A	G	G	A	G	A	G	G	G	A	G	C	A	G	A	A	A	G	A	G
Thai	M749	Ala	Ile	Arg	Asn	Leu	Ala	Gly	Glu	Ala	Ala	C	G	G	C	G	A	C	G	A	G	A	G	G	A	A	G	A	G	A	G	G	A	G	A	G	A	A	A	G	C	A	G	A	A	A	G	A	A
Thai	M758	Ala	Ile	Arg	Asn	Leu	Ser	Gly	Glu	Gly	Ala	C	G	G	C	G	A	C	G	A	G	G	G	G	A	A	A	A	G	A	A	A	A	G	A	G	G	G	A	G	nd	A	A	G	A	A	G	A	G
Thai	M761	Ala	Ile	Arg	Asn	Leu	Ser	Gly	Lys	Gly	Ala	C	G	G	C	A	G	C	A	A	G	A	A	G	G	G	A	A	G	A	A	G	A	G	A	G	G	G	A	G	C	A	A	A	G	A	G	A	G
Thai	M765	Ala	Ile	Arg	Asn	Ile	Ser	Gly	Glu	Gly	Ala	C	G	G	C	A	A	C	G	A	G	A	A	G	A	A	G	A	G	A	A	A	A	G	A	G	G	A	A	G	C	A	G	G	A	A	G	A	G
Thai	M771	Ala	Ile	Arg	Asn	Leu	Ser	Gly	Glu	Gly	Ala	C	G	G	C	A	G	C	A	G	G	G	A	G	A	A	G	A	G	A	A	A	A	G	A	G	A	G	A	A	C	A	A	G	A	A	G	A	G
Thai	M775	Ala	Ile	Arg	Asn	Leu	Ala	Gly	Glu	Ala	Ala	C	G	G	C	G	A	A	G	A	G	G	A	G	A	A	G	A	G	A	G	nd	A	G	A	G	G	G	A	G	C	A	nd	A	A	A	G	A	G
Thai	M778	Ala	Ile	Arg	Asn	Ile	Ala	Gly	Glu	Ala	Ala	C	G	G	C	G	G	C	G	A	G	G	A	G	A	G	G	A	G	A	G	A	A	G	A	G	G	G	A	G	A	A	G	A	A	A	G	A	G
Thai	M780	Ala	Ile	Arg	Asn	Leu	Ser	Gly	Glu	Gly	Ala	C	G	G	C	A	G	C	A	A	G	G	nd	G	A	A	G	A	G	A	A	nd	A	G	A	G	A	G	nd	G	C	A	G	nd	A	A	G	G	G
Thai	M786	Ala	Ile	Arg	Asn	Ile	Ser	Gly	Glu	Gly	Ala	C	G	G	C	G	G	C	G	A	G	G	A	G	A	G	G	A	G	A	G	nd	A	G	A	G	G	G	A	G	C	A	G	A	A	A	G	A	G
Thai	M789	Ala	Ile	Arg	Asn	Leu	Ser	Gly	Glu	Gly	Ala	C	G	G	C	G	A	C	G	A	G	G	A	G	G	A	A	G	G	A	G	A	A	G	A	G	G	G	A	G	C	G	A	A	A	A	A	A	A
Thai	M793	Ala	Ile	Arg	Asn	Leu	Ser	Gly	Glu	Gly	Ala	C	G	G	C	A	G	C	A	A	G	A	A	G	A	A	G	A	G	A	A	G	A	G	A	G	G	G	A	G	C	A	nd	A	A	A	G	A	G
Thai	M794	Ala	Ile	Arg	Asn	Leu	Ala	Gly	Glu	Ala	Ala	C	G	G	C	A	A	C	G	A	G	G	A	G	A	A	A	A	G	A	A	G	A	G	A	G	G	G	A	A	C	A	G	A	A	A	G	A	G
Thai	M795	Ala	Ile	Arg	Asn	Leu	Ser	Gly	Glu	Gly	Ala	C	G	G	C	G	A	C	G	G	G	G	A	G	A	A	G	A	G	A	A	A	A	G	A	G	A	G	A	A	C	A	A	A	A	A	G	A	G
Thai	M796	Ala	Ile	Arg	Asn	Leu	Ala	Gly	Glu	Ala	Ala	C	G	G	C	G	A	C	G	A	G	G	A	G	G	G	A	A	G	A	G	A	A	G	A	G	A	A	A	G	A	A	A	G	A	A	G	A	G
Thai	M797	Ala	Ile	Arg	Asn	Leu	Ser	Gly	Glu	Gly	Ala	C	G	G	C	A	A	A	G	A	G	A	A	G	A	G	G	A	A	A	G	G	A	G	A	G	G	A	A	G	C	A	A	A	A	A	G	A	G
Thai	M798	Ala	Ile	Arg	Asn	Leu	Ala	Gly	Glu	Ala	Ala	C	G	G	C	A	G	C	A	A	G	A	A	G	A	A	G	A	G	A	G	A	A	G	A	G	A	G	A	A	C	A	G	A	A	A	G	A	G
Thai	M800	Ala	Asn	Arg	Asn	Leu	Ala	Gly	Glu	Ala	Ala	C	G	G	C	A	A	C	G	G	G	G	A	G	A	G	A	A	G	A	G	A	A	G	A	G	G	G	A	A	C	A	G	G	A	A	G	A	A
Thai	M803	Ala	Asn	Arg	Asn	Leu	Ala	Gly	Glu	Ala	Ala	C	G	G	C	G	A	C	G	A	G	A	A	G	A	A	A	A	G	A	A	A	A	G	A	G	G	G	A	G	C	A	G	A	G	A	G	A	G
Thai	M806	Ala	Asn	Arg	Asn	Leu	Ala	Gly	Glu	Ala	Ala	C	G	G	C	G	A	C	G	G	G	G	A	G	A	A	A	A	G	A	G	G	A	G	A	G	G	G	A	G	C	G	G	A	A	A	G	A	G
Thai	M807	Ala	Ile	Arg	Asn	Leu	Ser	Gly	Glu	Gly	Ala	C	G	G	C	A	A	C	G	G	G	G	A	G	A	G	A	A	G	A	G	A	A	G	A	G	G	G	A	A	C	A	G	G	A	A	G	A	A
Thai	M812	Ala	Ile	Arg	Asn	Ile	Ala	Gly	Glu	Ala	Ala	C	G	G	C	A	A	C	A	G	G	G	A	G	G	A	G	A	G	A	G	A	A	G	A	G	G	A	A	G	A	A	A	A	A	A	G	A	A
Thai	M814	Ala	Ile	Arg	Asn	Leu	Ala	Gly	Glu	Ala	Ala	C	G	G	C	G	A	A	G	A	G	G	A	G	A	A	G	A	G	A	G	A	A	G	A	G	G	G	A	G	C	A	A	G	A	A	G	A	G
Thai	M817	Ala	Ile	Arg	Asn	Leu	Ser	Gly	Lys	Gly	Ala	C	G	G	C	A	A	C	G	A	G	A	A	G	G	G	A	A	G	A	G	A	A	G	A	G	G	G	A	G	C	A	A	A	A	A	G	A	G
Thai	M820	Ala	Ile	Arg	Asn	Ile	Ala	Gly	Glu	Ala	Ala	C	G	G	C	A	A	C	A	G	G	G	A	G	G	A	G	A	G	A	G	A	A	G	A	G	G	A	A	G	A	A	A	A	A	A	G	A	A
Thai	M827	Ala	Ile	Arg	Asn	Leu	Ser	Gly	Glu	Gly	Ala	C	G	A	C	G	A	C	G	A	G	A	A	G	A	G	A	G	G	A	G	A	A	G	G	G	G	G	A	A	C	A	G	G	A	A	G	A	G
Thai	M828	Ala	Ile	Arg	Asn	Ile	Ala	Gly	Glu	Ala	Ala	C	G	G	C	G	G	C	G	A	G	A	A	G	A	A	G	A	G	A	A	A	A	G	A	G	G	G	A	G	C	A	A	A	A	A	G	A	G
Thai	M831	Ala	Ile	Arg	Asn	Ile	Ala	Gly	Glu	Ala	Ala	C	G	G	C	nd	A	C	G	A	G	A	A	G	nd	G	A	A	G	A	G	A	A	A	A	G	G	G	G	G	C	A	A	A	A	A	G	G	G
Thai	M847	Ala	Asn	Arg	Asn	Leu	Ala	Gly	Glu	Ala	Ala	C	G	G	C	G	A	C	G	A	G	A	A	G	A	A	G	A	G	A	G	A	A	G	A	G	G	G	A	G	C	A	G	A	A	A	A	A	G
Thai	M850	Ala	Ile	Arg	Asn	Leu	Ala	Gly	Glu	Ala	Ala	C	G	G	C	A	A	C	G	G	G	A	A	G	G	A	A	A	A	A	G	A	A	G	A	A	G	G	A	A	C	A	A	A	A	A	G	A	G
Thai	M851	Ala	Ile	Arg	Asn	Leu	Ser	Gly	Glu	Gly	Ala	C	G	G	C	G	A	A	G	A	A	G	A	G	A	G	A	A	G	A	A	A	A	G	A	A	G	G	A	G	C	A	G	G	A	A	G	A	G
Thai	M858	Ala	Asn	Arg	Asn	Ile	Ser	Gly	Glu	Gly	Ala	C	G	G	C	G	A	C	G	A	G	G	A	G	A	A	G	G	G	A	G	A	A	G	A	A	G	G	A	A	C	A	A	G	A	A	G	A	G
Thai	M860	Ala	Asn	Arg	Asn	Ile	Ala	Gly	Glu	Ala	Ala	C	G	G	C	G	G	C	G	A	G	A	A	G	A	G	G	A	G	A	G	A	A	G	A	G	A	G	A	A	C	A	G	G	A	A	G	A	G
Thai	M871	Ala	Ile	Arg	Asn	Leu	Ala	Gly	Glu	Ala	Ala	C	G	G	C	A	A	C	G	A	G	A	A	G	A	A	A	A	A	A	A	A	A	G	A	A	G	G	A	A	C	A	A	A	A	A	G	A	G
Thai	M876	Ala	Asn	Arg	Asn	Leu	Ala	Gly	Glu	Ala	Ala	C	G	G	C	G	G	C	A	A	G	G	A	G	A	A	A	A	G	A	A	A	A	A	A	G	G	G	A	G	C	A	G	A	A	A	G	A	G
Thai	M878	Ala	Ile	Arg	Asn	Leu	Ser	Gly	Glu	Gly	Ala	C	G	G	C	G	A	A	G	A	G	A	A	G	A	A	G	A	G	A	G	A	A	G	A	A	G	G	A	A	C	A	A	G	A	A	G	A	G
Thai	M882	Ala	Ile	Arg	Asn	Leu	Ser	Gly	Glu	Gly	Ala	C	G	G	C	G	A	C	G	G	G	G	A	G	A	A	A	A	G	A	G	A	A	G	A	G	G	G	A	G	C	G	G	A	A	A	G	A	G
Thai	M887	Ala	Ile	Arg	Asn	Leu	Ser	Gly	Glu	Gly	Ala	C	G	G	C	A	A	A	G	A	G	G	A	G	A	G	A	A	G	A	G	A	A	A	G	A	A	G	A	A	C	A	G	G	A	A	G	A	A
Thai	M888	Ala	Ile	Arg	Asn	Leu	Ala	Gly	Glu	Ala	Ala	C	G	G	C	G	A	C	G	A	G	G	A	G	A	A	A	A	G	A	G	A	A	G	A	G	G	G	A	G	A	G	A	A	A	A	G	A	G
Thai	M895	Ala	Ile	Arg	Asn	Leu	Ser	Gly	Lys	Gly	Ala	C	G	G	C	A	A	C	G	A	G	G	G	G	A	G	G	G	A	A	A	A	A	G	A	G	G	G	A	G	A	A	A	A	G	A	G	A	G
Thai	M901	Ala	Ile	Arg	Asn	Leu	Ala	Gly	Glu	Ala	Ala	C	G	G	C	A	A	C	G	A	G	G	A	G	A	A	A	A	G	A	A	G	A	G	A	G	G	G	A	A	C	A	G	A	A	A	G	A	G
Laos	C002	Ala	Asn	Arg	Asn	Ile	Ser	Ala	Lys	Ala	Ala	C	G	G	C	A	A	C	G	A	G	A	A	G	A	A	A	A	A	A	A	A	A	G	A	G	A	G	A	G	C	A	G	A	A	G	G	G	G
Laos	C004	Ala	Asn	Cys	Ser	Ile	Ser	Ala	Lys	Ala	Ala	nd	nd	nd	nd	nd	nd	nd	nd	nd	nd	nd	nd	nd	nd	nd	nd	nd	nd	nd	nd	nd	nd	nd	nd	nd	nd	nd	nd	nd	nd	nd	nd	nd	nd	nd	nd	nd	nd
Laos	C006	Ala	Asn	Cys	Asn	Ile	Ser	Ala	Lys	Ala	Ala	C	G	G	C	A	A	A	G	A	G	A	A	G	G	A	G	A	G	A	A	A	A	G	A	G	G	G	A	A	C	A	G	A	A	A	G	A	G
Laos	C007	Ala	Asn	Arg	Asn	Ile	Ser	Gly	Lys	Ala	Ala	C	A	G	C	G	A	C	G	A	G	G	A	G	A	A	G	A	G	G	A	A	A	G	A	G	G	G	A	A	C	A	G	A	A	A	A	A	G
Laos	C009	Ala	Ile	Arg	Asn	Ile	Ser	Ala	Lys	Ala	Ala	C	G	G	C	G	A	C	G	A	G	A	A	G	A	A	G	A	A	A	A	A	A	G	A	G	G	G	A	G	C	A	G	G	A	A	G	A	G
Laos	C010	Ala	Ile	Arg	Asn	Ile	Ser	Ala	Lys	Ala	Ala	C	G	G	C	A	A	C	G	A	G	G	A	G	G	A	A	A	G	A	A	A	A	G	A	G	G	G	A	A	C	A	G	A	A	A	G	G	G
Laos	C016	Ala	Asn	Cys	Asn	Ile	Ser	Ala	Lys	Ala	Ala	C	G	G	C	A	A	A	G	A	G	A	A	G	G	A	G	A	G	A	A	A	A	G	A	G	G	G	A	A	C	A	G	A	A	A	G	A	G
Laos	C018	Ala	Asn	Cys	Ser	Ile	Ser	Ala	Lys	Ala	Ala	C	A	G	C	A	A	C	G	A	G	A	G	C	A	A	A	A	G	A	G	A	A	G	A	G	A	G	A	A	C	A	G	A	G	A	G	A	G
Laos	C019	Ala	Asn	Cys	Ser	Ile	Ser	Ala	Lys	Ala	Ala	C	G	G	C	A	A	A	G	A	G	A	A	G	G	A	G	A	G	A	A	A	A	G	A	G	G	G	A	A	C	A	G	A	A	A	G	A	G
Laos	C020	Ala	Asn	Arg	Asn	Ile	Ser	Ala	Lys	Ala	Ala	C	G	nd	A	G	A	C	G	A	G	nd	A	G	A	A	G	G	G	A	G	G	A	G	A	G	G	G	A	A	C	A	G	A	A	A	G	A	G
Laos	C022	Ala	Asn	Cys	Ser	Ile	Ser	Ala	Lys	Ala	Ala	C	G	G	C	G	A	C	G	A	G	G	G	G	G	A	G	A	G	A	G	A	A	A	A	G	G	G	A	G	C	A	G	A	A	G	G	A	G
Laos	C023	Ala	Asn	Arg	Asn	Ile	Ser	Ala	Lys	Ala	Ala	C	G	G	C	nd	A	A	G	A	G	G	A	G	A	A	G	G	G	A	G	A	A	G	G	G	G	G	A	G	C	A	G	A	A	A	G	A	G
Laos	C024	Ala	Ile	Arg	Asn	Ile	Ala	Gly	Lys	Ala	Ala	C	G	G	nd	G	A	A	G	A	G	G	A	G	A	A	A	A	A	A	A	G	A	G	A	G	G	G	nd	A	C	A	G	A	G	A	G	A	G
Laos	C025	Ala	Asn	Cys	Ser	Ile	Ser	Ala	Lys	Ala	Ala	C	G	G	C	G	A	C	G	A	G	A	A	G	A	A	G	G	A	A	G	A	A	G	A	G	A	G	A	A	C	A	G	A	G	A	G	A	G
Laos	C026	Ala	Asn	Arg	Asn	Ile	Ser	Gly	Lys	Ala	Ala	C	G	G	C	G	A	C	G	A	G	G	A	G	A	A	A	A	G	A	G	A	A	G	A	G	G	A	A	G	C	A	A	A	A	A	G	A	G
Laos	C028	Ala	Asn	Arg	Asn	Ile	Ser	Ala	Lys	Ala	Ala	C	G	G	C	A	A	C	G	A	G	G	A	G	G	A	G	A	G	A	G	A	A	G	A	G	G	G	A	G	C	G	G	A	A	A	G	A	G
Laos	C029	Ala	Ile	Arg	Asn	Ile	Ser	Ala	Lys	Ala	Ala	C	A	G	C	G	A	C	G	A	G	A	A	G	G	A	A	A	G	A	A	A	A	G	A	G	G	G	A	G	C	A	G	A	A	A	G	A	G
Laos	C032	Ala	Asn	Cys	Ser	Ile	Ser	Ala	Lys	Ala	Ala	C	G	G	C	G	A	C	G	A	G	G	A	G	A	A	A	G	G	A	A	A	A	G	A	G	A	G	A	A	C	A	G	A	A	A	G	A	G
Laos	C033	nd	nd	nd	nd	nd	nd	nd	nd	nd	nd	C	G	A	C	G	A	C	G	A	G	G	A	G	G	G	A	A	G	A	A	A	A	G	A	G	G	G	A	G	C	A	A	G	A	A	G	A	G
Laos	C037	Ala	Asn	Cys	Ser	Ile	Ser	Ala	Lys	Ala	Ala	C	A	G	C	A	A	A	G	A	G	A	A	G	A	G	G	A	G	A	G	A	A	G	A	G	A	A	A	A	C	A	G	A	A	A	G	A	G
Laos	C038	Ala	Asn	Cys	Ser	Ile	Ser	Ala	Lys	Ala	Ala	C	G	G	C	G	A	C	G	A	G	G	G	G	A	A	G	A	G	A	A	G	A	G	A	G	G	G	A	A	C	A	G	A	G	A	G	A	A
Laos	C039	Ala	Asn	Cys	Ser	Ile	Ser	Ala	Lys	Ala	Ala	C	G	G	C	G	A	C	G	A	G	A	A	G	G	A	G	A	G	A	G	A	A	G	A	G	A	G	A	G	C	A	G	G	A	A	G	A	G
Laos	C044	nd	nd	nd	nd	nd	nd	nd	nd	nd	nd	C	G	G	C	A	A	C	G	nd	G	G	A	G	A	A	A	A	G	A	A	A	A	G	A	G	G	G	A	G	C	A	G	A	A	A	G	A	G
Laos	C052	Ala	Ile	Arg	Asn	Ile	Ser	Gly	Lys	Ala	Ala	C	A	G	C	A	A	A	G	A	G	A	A	C	A	A	A	A	A	A	G	A	A	G	A	G	A	G	A	G	C	A	A	A	A	A	G	A	G
Laos	C065	Ala	Asn	Arg	Asn	Ile	Ser	Ala	Lys	Ala	Ala	C	A	G	C	A	A	C	G	A	G	A	A	G	A	A	A	A	A	G	G	A	G	G	A	G	G	G	A	G	C	A	G	A	A	A	G	A	A
Laos	C066	Ala	Asn	Cys	Asn	Ile	Ser	Ala	Lys	Ala	Ala	C	G	G	C	A	A	A	G	A	G	A	A	G	G	A	G	A	G	A	A	A	A	G	A	G	G	G	A	A	C	A	G	A	A	A	G	A	G
Laos	C068	Ala	Ile	Arg	Asn	Ile	Ala	Gly	Glu	Ala	Ala	C	G	G	C	G	A	C	G	A	G	A	A	G	A	A	A	A	G	A	A	A	A	A	A	G	G	G	A	A	C	A	G	A	G	A	G	A	G
Laos	C069	Ala	Asn	Arg	Asn	Ile	Ser	Ala	Lys	Ala	Ala	C	G	G	C	G	A	C	G	A	G	G	A	G	A	A	A	A	A	A	A	G	A	G	A	G	G	A	A	G	C	A	G	A	A	A	G	A	A
Laos	C070	Ala	Ile	Arg	Asn	Ile	Ser	Gly	Lys	Ala	Ala	C	G	G	C	A	A	C	G	A	G	A	A	G	A	A	A	A	G	A	A	A	A	A	G	G	G	G	A	G	C	A	G	A	A	A	G	A	G
Laos	C072	Ala	Asn	Cys	Ser	Ile	Ser	Ala	Lys	Ala	Ala	C	G	G	C	A	A	C	G	A	G	A	A	C	A	A	A	A	G	A	A	A	A	G	A	G	G	A	A	G	C	A	A	A	A	G	G	A	A
Laos	C074	Ala	Asn	Cys	Ser	Ile	Ser	Ala	Lys	Ala	Ala	C	G	G	C	G	A	C	G	A	G	A	A	G	G	A	G	A	G	A	G	A	A	G	A	G	A	G	A	G	C	A	G	G	A	A	G	A	G
Laos	C077	Ala	Asn	Arg	Ser	Ile	Ser	Ala	Lys	Ala	Ala	C	G	G	C	G	A	C	G	A	G	G	A	G	A	A	A	A	A	A	A	A	A	G	A	G	G	A	A	G	C	A	G	A	A	A	G	A	G
Laos	C079	Ala	Asn	Cys	Ser	Ile	Ser	Ala	Lys	Ala	Ala	C	G	G	C	G	A	C	G	A	G	G	A	G	A	A	A	A	A	A	A	A	A	G	A	G	G	A	A	G	C	A	G	A	A	A	G	A	G
Laos	C080	Ala	Asn	Arg	Asn	Ile	Ser	Ala	Lys	Ala	Ala	C	G	G	C	A	A	C	G	A	G	G	G	G	A	A	A	A	G	A	A	A	A	G	A	G	A	G	A	nd	C	A	G	A	A	A	G	G	A
Laos	C081	Ala	Asn	Cys	Ser	Ile	Ser	Ala	Lys	Ala	Ala	C	A	G	C	A	A	C	G	A	G	A	G	C	A	A	A	A	G	A	G	A	A	G	A	G	A	G	A	A	C	A	G	A	G	A	G	A	G
Laos	C083	Ala	Ile	Arg	Asn	Ile	Ser	Ala	Lys	Ala	Ala	C	A	G	C	A	A	C	G	A	G	A	A	G	G	A	A	A	G	A	A	G	A	G	A	G	G	G	A	nd	C	A	G	A	A	A	G	G	G
Laos	C084	Ala	Asn	Cys	Asn	Ile	Ser	Ala	Lys	Ala	Ala	C	G	G	C	A	A	A	G	A	G	A	A	G	G	A	G	A	G	A	A	A	A	G	A	G	G	G	A	A	C	A	G	A	A	A	G	A	G
Laos	C087	Val	Asn	Cys	Thr	Ile	Ser	Ala	Lys	Ala	Ala	G	G	G	C	A	A	C	G	A	G	A	A	G	A	A	A	A	A	A	A	A	A	G	A	G	G	G	A	G	C	A	A	A	A	A	G	A	G
Laos	C089	Ala	Asn	Arg	Asn	Ile	Ser	Ala	Lys	Ala	Ala	C	G	G	C	G	A	C	G	A	G	G	G	G	A	A	A	A	G	A	A	A	A	G	G	G	A	G	A	A	C	A	A	A	A	A	G	A	A
Laos	C090	Ala	Asn	Arg	Asn	Ile	Ser	Gly	Lys	Ala	Ala	C	G	G	C	G	A	C	G	A	G	G	G	G	A	A	A	A	G	A	A	A	A	G	G	G	A	G	A	A	C	A	A	A	A	A	G	A	A
Laos	C097	Ala	Asn	Cys	Ser	Ile	Phe	Gly	Glu	Ala	Ser	C	G	G	C	G	A	C	G	A	G	G	nd	G	A	A	G	nd	A	A	G	A	A	G	G	G	G	G	A	G	C	A	G	A	G	A	G	A	G
Laos	C100	Ala	Ile	Arg	Asn	Ile	Ser	Ala	Lys	Ala	Ala	C	G	G	C	A	A	A	G	A	G	A	G	G	A	A	G	A	G	A	A	A	A	A	G	G	G	A	A	G	C	A	G	A	A	A	G	A	G
Laos	C104	Ala	Asn	Cys	Ser	Ile	Phe	Gly	Glu	Ala	Ser	C	G	G	C	G	A	C	G	A	G	G	G	G	A	A	A	A	A	A	G	A	A	G	G	G	G	G	A	G	C	A	G	A	G	A	G	A	G
Laos	C105	Ala	Asn	Arg	Asn	Ile	Ala	Gly	Lys	Ala	Ala	C	A	G	C	A	A	C	G	A	G	G	A	G	G	A	A	G	G	A	G	A	A	G	A	G	A	G	A	G	C	A	G	A	G	A	G	A	G
Laos	C106	Val	Asn	Cys	Thr	Ile	Ser	Ala	Lys	Ala	Ala	G	G	G	C	A	A	C	G	A	G	A	A	G	A	A	A	A	A	A	A	A	A	G	A	G	G	G	A	G	C	A	A	A	A	A	G	A	G
Laos	C107	Ala	Asn	Cys	Ser	Ile	Phe	Gly	Glu	Ala	Ser	C	G	G	C	A	A	A	G	A	G	A	G	G	A	A	A	A	A	A	G	A	A	G	A	G	G	G	A	G	C	G	G	G	A	A	G	A	G
Laos	C110	Ala	Asn	Cys	Ser	Ile	Ser	Ala	Lys	Ala	Ala	C	G	G	C	G	A	C	G	A	G	A	A	G	A	A	G	A	A	A	G	A	A	G	A	G	G	G	A	A	C	A	A	A	A	A	G	G	G
Laos	C111	nd	nd	nd	nd	nd	nd	nd	nd	nd	nd	C	A	G	C	G	A	C	G	A	G	A	A	G	G	A	A	A	G	A	A	A	A	G	A	G	G	G	A	G	C	A	G	A	A	A	G	A	G
Laos	C113	Ala	Asn	Cys	Ser	Ile	Ala	Ala	Lys	Ala	Ala	nd	nd	nd	nd	nd	nd	nd	nd	nd	nd	nd	nd	nd	nd	nd	nd	nd	nd	nd	nd	nd	nd	nd	nd	nd	nd	nd	nd	nd	nd	nd	nd	nd	nd	nd	nd	nd	nd
Laos	C114	Ala	Asn	Arg	Asn	Ile	Ser	Ala	Lys	Ala	Ala	C	G	G	C	A	A	C	G	A	G	A	G	C	A	A	A	A	A	A	A	A	A	G	A	G	G	G	A	A	C	A	A	A	A	A	G	A	G
Laos	C116	Ala	Ile	Arg	Asn	Ile	Ser	Ala	Lys	Ala	Ala	C	A	G	C	G	A	C	G	A	G	A	A	G	G	A	A	A	G	A	A	A	A	G	A	G	G	G	A	G	C	A	G	A	A	A	G	A	G
Laos	C119	Ala	Asn	Arg	Asn	Ile	Ala	Ala	Lys	Ala	Ala	C	G	G	C	G	A	C	G	A	G	A	G	C	A	A	G	A	A	A	A	A	A	G	G	G	G	G	A	G	C	A	G	A	A	A	G	G	G
Laos	C121	Ala	Ile	Arg	Asn	Ile	Ser	Ala	Lys	Ala	Ala	C	G	G	C	G	A	C	G	A	G	A	A	G	A	A	G	A	A	A	A	A	A	G	A	G	G	G	A	G	C	A	G	A	A	A	G	A	G
Laos	C122	Ala	Asn	Arg	Asn	Ile	Ser	Ala	Lys	Ala	Ala	C	G	G	C	G	A	C	G	A	G	A	A	G	A	A	G	A	G	A	A	A	A	G	A	G	G	G	A	G	C	A	G	A	A	A	G	A	G
Laos	C125	Ala	Asn	Arg	Asn	Ile	Ser	Ala	Lys	Ala	Ala	C	G	G	C	A	A	A	G	A	G	G	A	C	A	A	G	A	G	A	G	A	A	G	A	G	A	G	A	G	C	A	A	A	A	A	G	A	G
Laos	C130	Ala	Asn	Arg	Asn	Ile	Ser	Ala	Lys	Ala	Ala	C	A	G	C	G	A	C	G	A	G	A	A	G	A	A	G	A	G	A	G	A	A	G	A	G	G	G	A	A	C	A	G	A	A	A	G	A	G
Laos	C131	Ala	Asn	Arg	Asn	Ile	Ser	Ala	Lys	Ala	Ala	C	A	G	C	A	A	A	G	A	G	A	A	G	A	A	G	A	A	A	G	A	A	G	A	G	G	G	A	A	C	A	G	A	A	A	G	A	G
Laos	C133	Ala	Asn	Arg	Asn	Ile	Ser	Ala	Lys	Ala	Ala	C	A	G	C	G	A	C	G	A	G	A	G	G	A	A	A	A	G	A	G	A	A	A	A	G	G	A	A	nd	C	A	G	A	A	A	G	A	G
Laos	C134	Ala	Asn	Arg	Asn	Ile	Ser	Ala	Lys	Ala	Ala	C	G	G	C	A	A	A	G	A	G	A	A	G	G	A	G	G	G	A	A	A	A	G	A	G	G	A	A	G	C	A	A	A	A	A	G	G	G
Laos	C135	Ala	Asn	Arg	Asn	Ile	Ser	Ala	Lys	Ala	Ala	C	G	G	C	A	A	A	G	A	G	A	A	G	A	A	G	G	A	A	G	A	A	G	A	G	G	G	A	A	C	A	G	A	A	A	G	A	G
Laos	C136	Ala	Ile	Arg	Asn	Ile	Ser	Ala	Lys	Ala	Ala	C	A	G	C	G	A	C	G	A	G	A	A	G	A	A	G	A	G	A	G	A	A	G	A	G	G	G	A	A	C	A	G	A	A	A	G	A	G
Laos	C137	Ala	Ile	Arg	Asn	Ile	Ser	Ala	Lys	Ala	Ala	C	A	G	C	A	A	C	G	A	G	A	A	C	A	A	A	A	G	A	G	A	A	G	A	G	A	A	A	A	C	A	G	A	G	A	G	G	G
Laos	C138	Ala	Ile	Arg	Asn	Ile	Ala	Gly	Glu	Ala	Ala	C	G	G	C	A	A	C	G	A	G	A	A	G	A	A	A	A	G	A	A	G	A	G	A	G	G	G	A	A	C	A	G	A	A	A	G	A	G
Laos	C139	Ala	Ile	Arg	Asn	Ile	Ser	Ala	Lys	Ala	Ala	C	G	G	C	A	A	C	G	A	G	A	A	C	A	A	A	A	G	A	A	A	A	G	A	G	G	A	A	G	C	A	A	A	A	G	G	A	A
Laos	C140	Ala	Asn	Arg	Asn	Ile	Ser	Ala	Lys	Ala	Ala	C	A	G	C	A	A	A	G	A	G	A	A	G	A	A	G	A	A	A	G	A	A	G	A	G	G	G	A	A	C	A	G	A	A	A	G	A	G
Laos	C141	Ala	Asn	Arg	Ser	Ile	Ser	Ala	Lys	Ala	Ala	C	G	G	C	A	A	C	G	A	G	G	G	C	A	A	A	A	A	A	A	G	A	G	A	G	G	G	A	G	C	A	G	A	A	G	G	A	G
Laos	C143	Ala	Ile	Arg	Asn	Ile	Ser	Ala	Lys	Ala	Ala	C	G	G	C	A	A	C	G	A	G	A	A	C	A	A	A	A	G	A	A	A	A	G	A	G	G	A	A	G	C	A	nd	A	A	G	G	A	A
Laos	C145	Ala	Asn	Arg	Asn	Ile	Ser	Ala	Lys	Ala	Ala	C	G	G	C	A	A	A	G	A	G	G	A	C	A	A	G	A	G	A	G	A	A	G	A	G	A	G	A	G	C	A	A	A	A	A	G	A	G
Laos	C146	Ala	Asn	Arg	Ser	Ile	Ser	Ala	Lys	Ala	Ala	C	G	G	C	A	A	C	G	A	G	G	A	G	A	A	G	A	A	A	A	A	A	G	A	G	G	G	A	A	C	A	G	A	A	A	G	A	G
Laos	C147	Ala	Ile	Arg	Asn	Ile	Ser	Ala	Lys	Ala	Ala	C	A	G	C	A	A	C	G	A	G	A	A	C	A	A	A	A	G	A	G	A	A	G	A	G	A	A	A	A	C	A	G	A	G	A	G	G	G
Laos	C148	Ala	Asn	Cys	Ser	Ile	Ser	Ala	Lys	Ala	Ala	C	G	G	A	A	A	C	G	A	G	A	A	G	A	A	A	A	G	A	G	A	A	G	A	G	G	G	A	G	C	A	G	A	A	A	G	A	G
Laos	C150	Ala	Asn	Arg	Ser	Ile	Ser	Ala	Lys	Ala	Ala	C	G	G	C	G	A	C	G	A	G	A	A	G	A	A	A	G	G	A	G	A	A	G	A	G	A	G	A	G	C	A	G	A	A	A	G	A	G
Laos	C151	Ala	Asn	Arg	Asn	Ile	Ala	Gly	Glu	Ala	Ala	C	G	G	C	G	A	C	G	A	G	G	A	G	A	A	A	A	G	A	G	G	A	G	A	G	G	G	A	G	C	G	G	A	A	A	G	A	G
Laos	C154	Ala	Ile	Arg	Asn	Ile	Ser	Ala	Lys	Ala	Ala	nd	nd	nd	nd	nd	nd	nd	nd	nd	nd	nd	nd	nd	nd	nd	nd	nd	nd	nd	nd	nd	nd	nd	nd	nd	nd	nd	nd	nd	nd	nd	nd	nd	nd	nd	nd	nd	nd
Laos	C158	Ala	Asn	Cys	Ser	Ile	nd	nd	nd	nd	nd	C	A	G	C	A	A	A	G	A	G	A	A	G	A	A	G	A	G	A	A	A	A	G	A	G	G	G	A	A	C	A	G	A	G	A	G	A	G
Laos	C159	Ala	Asn	Arg	Asn	Ile	Ser	Ala	Lys	Ala	Ala	C	A	G	C	G	A	C	G	A	G	G	A	G	A	A	A	A	G	A	G	G	G	G	A	G	G	G	A	A	C	A	A	G	A	A	G	A	G
Laos	C163	Ala	Asn	Arg	Asn	Ile	Ser	Ala	Lys	Ala	Ala	nd	nd	nd	nd	nd	nd	nd	nd	nd	nd	nd	nd	nd	nd	nd	nd	nd	nd	nd	nd	nd	nd	nd	nd	nd	nd	nd	nd	nd	nd	nd	nd	nd	nd	nd	nd	nd	nd
Laos	C166	Ala	Asn	Cys	Ser	Ile	Ser	Ala	Lys	Ala	Ala	C	A	G	A	G	A	C	G	A	G	A	A	G	G	A	G	A	A	A	G	A	A	G	A	G	A	G	A	A	C	A	G	A	A	A	G	G	G
Laos	C168	Ala	Ile	Arg	Asn	Ile	Ser	Gly	Lys	Ala	Ala	C	A	G	C	G	A	C	G	A	G	A	A	G	A	A	A	A	G	A	A	A	A	A	G	G	G	A	A	G	C	A	G	A	A	A	G	G	G
Laos	C172	Ala	Ile	Arg	Asn	Ile	Ser	Ala	Lys	Ala	Ala	C	A	G	nd	G	A	C	G	A	G	A	G	G	A	A	A	G	A	A	G	A	A	G	A	G	A	G	A	G	C	nd	G	A	A	A	G	A	G
Laos	C174	Ala	Asn	Arg	Asn	Ile	Ser	Ala	Lys	Ala	Ala	C	G	G	C	G	A	C	G	A	G	A	G	G	A	A	G	A	G	A	G	A	A	G	A	G	G	G	A	A	C	A	G	A	A	A	G	A	G
Laos	C175	Ala	Asn	Arg	Asn	Ile	Ser	Ala	Lys	Ala	Ala	C	A	G	C	A	A	A	G	A	G	A	A	G	A	A	G	A	A	A	G	A	A	G	A	G	G	G	A	A	C	A	G	A	A	A	G	A	G
Laos	C177	Ala	Asn	Arg	Ser	Ile	Ser	Ala	Lys	Ala	Ala	C	G	G	C	G	A	C	G	A	G	A	A	G	A	A	G	G	G	A	A	G	A	G	A	G	G	G	A	G	C	A	G	G	A	A	nd	A	G
Laos	C178	Ala	Ile	Arg	Asn	Ile	Ala	Ala	Glu	Ala	Ala	C	G	G	C	A	A	A	G	A	G	A	G	G	A	A	A	A	A	A	G	A	A	G	A	G	G	G	A	G	C	G	G	G	A	A	G	A	G
Laos	C179	Ala	Asn	Arg	Asn	Ile	Ser	Ala	Lys	Ala	Ala	C	G	G	C	A	A	C	G	A	G	A	A	G	A	A	A	A	A	A	A	A	A	G	A	G	G	G	A	A	C	A	G	A	A	A	G	A	G
Laos	C180	Ala	Asn	Cys	Ser	Ile	Ser	Ala	Lys	Ala	Ala	C	G	G	C	G	A	A	G	A	G	G	G	G	G	A	A	G	A	A	A	A	A	G	A	G	G	G	A	G	C	G	G	G	A	A	A	A	G
Laos	C183	Ala	Ile	Arg	Asn	Ile	Ser	Ala	Lys	Ala	Ala	C	G	G	C	A	A	C	G	A	G	G	A	G	A	A	G	A	G	A	A	A	A	G	A	G	G	G	A	G	C	A	A	G	A	A	G	A	A
Laos	C184	Ala	Ile	Arg	Asn	Ile	Ser	Gly	Lys	Ala	Ala	C	G	G	A	A	A	C	G	A	G	A	A	G	A	A	A	A	G	A	G	A	A	G	A	G	G	G	A	G	C	A	G	A	A	A	G	A	G
Laos	C186	Ala	Ile	Arg	Asn	Ile	Ser	Ala	Lys	Ala	Ala	C	G	G	C	A	A	C	G	A	G	A	A	C	A	A	A	A	G	A	A	A	A	G	A	G	G	A	A	G	C	A	A	A	A	G	G	A	A
Laos	C187	Ala	Ile	Arg	Asn	Ile	Ser	Ala	Lys	Ala	Ala	C	A	G	C	G	A	C	G	A	G	G	G	G	A	A	A	A	G	A	A	G	A	G	A	G	A	G	A	A	C	A	G	A	A	A	G	A	G
Laos	C188	Ala	Ile	Arg	Asn	Ile	Ser	Ala	Lys	Ala	Ala	C	G	G	C	A	A	C	G	A	G	A	A	C	A	A	A	A	G	A	A	A	A	G	A	G	G	A	A	G	C	A	A	A	A	G	G	A	A
Laos	C189	Ala	Asn	Cys	Ser	Ile	Ser	Ala	Lys	Ala	Ala	C	G	G	C	G	A	C	G	A	G	A	A	G	G	A	G	A	G	A	G	A	A	G	A	G	A	G	A	G	C	A	G	G	A	A	G	A	G
Laos	C190	Ala	Asn	Cys	Ser	Ile	Ser	Ala	Lys	Ala	Ala	C	A	G	C	G	A	C	G	A	G	A	G	C	A	A	A	A	G	A	A	A	A	G	A	G	G	G	A	G	C	A	G	A	A	A	G	A	G
Laos	C191	Ala	Ile	Arg	Asn	Ile	Ser	Ala	Lys	Ala	Ala	C	G	G	C	A	A	C	G	A	G	A	A	C	A	A	A	A	G	A	A	A	A	G	A	G	G	A	A	G	C	A	A	A	A	G	G	A	A
Laos	C192	Ala	Ile	Arg	Asn	Ile	nd	nd	nd	nd	nd	C	G	G	C	G	A	C	G	A	G	A	A	G	A	A	G	G	G	A	A	G	A	G	A	G	G	G	A	G	C	A	G	A	A	A	G	A	G
Laos	C193	Ala	Asn	Cys	Ser	Ile	Ser	Ala	Lys	Ala	Ala	C	G	G	C	G	A	C	G	A	G	A	A	G	A	A	G	G	G	A	A	G	A	G	A	G	G	G	A	G	C	A	G	A	A	A	G	A	G
Laos	C195	Ala	Asn	Arg	Asn	Ile	Ser	Ala	Lys	Ala	Ala	C	G	G	C	G	A	C	G	A	G	A	G	G	A	A	A	A	A	A	A	A	A	G	A	G	G	G	A	G	C	A	G	G	A	A	G	A	G
Laos	C196	Ala	Ile	Arg	Asn	Ile	Ser	Ala	Lys	Ala	Ala	C	A	G	C	G	A	C	G	A	G	A	A	G	A	A	A	A	G	A	A	A	A	G	A	G	G	G	A	G	C	A	G	A	A	A	G	A	G
Laos	C197	Ala	Asn	Cys	Ser	Ile	Ser	Ala	Lys	Ala	Ala	C	G	G	C	G	A	C	G	G	G	A	A	G	A	A	A	A	G	A	A	A	A	G	G	G	A	G	A	G	C	A	G	G	A	A	G	A	G
Laos	C200	Ala	Asn	Arg	Asn	Ile	Ser	Ala	Lys	Ala	Ala	C	G	G	C	A	A	C	G	A	G	A	A	G	A	A	G	A	G	A	G	A	A	G	A	G	G	G	A	A	C	A	G	A	A	A	G	A	G
Laos	C201	Ala	Ile	Arg	Asn	Ile	Ser	Ala	Lys	Ala	Ala	C	A	A	C	G	A	C	G	A	G	G	A	C	A	A	A	A	G	A	A	G	A	G	A	G	G	G	A	G	C	A	G	A	A	A	G	A	G
Laos	C209	Ala	Asn	Cys	Asn	Ile	Ser	Ala	Lys	Ala	Ala	C	G	G	C	A	A	A	G	A	G	A	A	G	G	A	G	A	G	A	A	A	A	G	A	G	G	G	A	A	C	nd	G	A	A	A	G	A	G
Laos	C210	Ala	Asn	Cys	Ser	Ile	Ser	Ala	Lys	Ala	Ala	C	A	G	C	G	A	C	G	A	G	G	A	G	A	A	A	A	A	G	A	A	A	G	A	G	G	G	A	G	C	A	G	A	A	A	G	A	G
Laos	C211	Ala	Ile	Arg	Asn	Ile	Ser	Gly	Lys	Ala	Ala	C	A	G	C	G	A	C	G	A	G	G	A	G	A	A	A	A	G	A	A	A	A	A	G	G	G	A	A	G	C	A	G	A	A	A	G	G	G
Laos	C212	Ala	Ile	Arg	Asn	Ile	Ser	Ala	Lys	Ala	Ala	C	G	G	C	A	A	C	G	A	G	A	A	G	A	A	A	G	A	A	A	A	A	G	A	G	G	G	nd	G	C	A	G	A	A	A	G	A	G
Laos	C213	Ala	Asn	Arg	Asn	Ile	Ser	Ala	Lys	Ala	Ala	C	G	G	C	G	A	A	G	A	G	A	A	G	A	A	G	A	A	A	G	A	A	G	A	G	G	G	A	A	C	A	G	A	G	A	G	A	G
Laos	C217	Ala	Ile	Arg	Asn	Ile	Ser	Gly	Lys	Ala	Ala	C	A	G	C	G	A	C	G	A	G	A	A	C	A	A	A	G	A	A	A	A	G	G	G	G	G	A	A	G	C	A	G	A	A	A	G	G	G
Laos	C218	Ala	Asn	Arg	Asn	Ile	Ser	Ala	Lys	Ala	Ala	C	G	G	C	A	A	C	G	A	G	A	G	G	A	A	G	A	A	A	G	A	A	G	A	G	G	G	A	G	C	A	G	A	A	A	G	G	A
Laos	C220	Ala	Ile	Arg	Asn	Ile	Ser	Ala	Lys	Ala	Ala	C	G	G	C	A	A	C	G	A	G	A	G	G	A	A	A	G	A	A	A	A	A	G	G	G	G	G	G	G	C	A	G	A	A	A	G	A	G
Laos	C221	Ala	Asn	Cys	Ser	Ile	Ser	Ala	Lys	Ala	Ala	C	A	G	C	G	A	C	G	A	G	G	G	G	A	G	A	A	A	A	A	A	A	G	G	G	G	G	A	A	C	A	A	A	A	A	G	A	A
Laos	C222	Ala	Ile	Arg	Asn	Ile	Ser	Ala	Lys	Ala	Ala	C	G	G	C	A	A	C	G	A	G	A	A	G	G	A	A	A	G	A	A	A	A	G	G	G	G	G	A	G	C	A	G	A	A	A	G	A	G
Laos	C225	Ala	Ile	Arg	Asn	Ile	Ser	Ala	Lys	Ala	Ala	C	G	G	C	G	A	C	G	A	G	G	A	G	A	A	A	A	A	A	A	A	A	G	A	G	nd	G	A	G	C	A	G	A	A	A	G	A	G
Laos	C228	Ala	Ile	Arg	Asn	Ile	Ser	Ala	Lys	Ala	Ala	C	nd	G	C	A	A	C	G	A	G	A	A	G	A	A	A	A	nd	A	A	A	A	G	G	A	G	G	A	A	C	A	A	A	A	A	A	A	G
Laos	C230	Ala	Asn	Arg	Asn	Ile	Ser	Ala	Lys	Ala	Ala	C	G	G	C	A	A	C	G	A	G	A	G	G	A	A	G	A	A	A	A	A	A	G	A	G	G	G	A	A	C	A	G	A	A	A	G	A	G
Laos	C231	Ala	Asn	Cys	Ser	Ile	nd	nd	nd	nd	nd	C	G	G	C	G	A	nd	G	A	G	A	A	G	A	A	G	A	G	A	G	A	A	G	A	A	G	G	A	nd	C	A	A	G	A	A	G	A	G
Laos	C232	Ala	Asn	Arg	Asn	Ile	Ser	Ala	Lys	Ala	Ala	C	G	G	C	G	A	C	G	G	G	G	A	G	A	A	A	A	G	A	G	A	A	G	A	G	G	G	A	G	C	G	G	A	A	A	G	A	G
Laos	C237	Ala	Asn	Cys	Ser	Ile	Ser	Ala	Lys	Ala	Ala	C	A	G	C	G	A	C	G	A	G	G	G	G	A	G	A	A	A	A	A	A	A	G	G	G	G	G	A	A	C	A	A	A	A	A	G	A	A
Laos	C238	Ala	Asn	Arg	Asn	Ile	Ser	Ala	Lys	Ala	Ala	C	A	G	C	A	A	C	G	A	G	A	G	G	A	A	G	A	A	A	A	A	A	G	A	G	G	G	A	A	C	G	G	A	A	A	G	A	G
Laos	C239	Ala	Asn	Arg	Asn	Ile	Ser	Ala	Lys	Ala	Ala	C	G	G	C	A	A	C	G	A	G	G	A	C	A	A	G	A	G	A	A	A	A	A	A	G	G	G	A	G	C	A	A	A	A	A	G	A	A
Laos	C241	Ala	Ile	Arg	Asn	Ile	Ser	Ala	Lys	Ala	Ala	C	G	G	C	A	A	C	G	A	G	A	A	C	A	A	A	A	G	A	A	A	A	G	A	G	G	A	A	G	C	A	A	A	A	G	G	A	A
Laos	C242	Ala	Asn	Arg	Asn	Ile	Ser	Ala	Lys	Ala	Ala	C	G	G	C	A	A	C	G	A	G	A	A	G	A	A	A	A	A	A	A	A	A	G	A	G	G	G	A	A	C	A	G	A	A	A	G	A	G
Laos	C244	Ala	Ile	Arg	Asn	Ile	Ser	Ala	Lys	Ala	Ala	C	A	G	C	G	A	A	G	A	G	A	A	G	A	A	A	A	G	A	A	A	A	A	G	G	G	G	A	G	C	A	G	A	A	A	G	A	A
Laos	C246	Ala	Asn	Cys	Ser	Ile	Ser	Ala	Lys	Ala	Ala	C	A	G	C	G	A	C	G	A	G	G	G	G	A	G	A	A	A	A	A	A	A	G	G	G	G	G	A	A	C	A	A	A	A	A	G	A	A
Laos	C247	Ala	Ile	Arg	Asn	Ile	Ser	Ala	Lys	Ala	Ala	C	A	G	C	G	A	C	G	A	G	A	A	G	A	A	G	A	G	A	G	A	A	G	A	G	G	G	A	A	C	A	G	A	A	A	G	A	G
Laos	C250	Ala	Asn	Arg	Asn	Ile	Ser	Ala	Lys	Ala	Ala	C	A	A	C	G	A	C	G	A	G	A	A	G	A	A	G	A	G	A	A	G	A	A	G	G	G	G	A	G	C	A	G	G	A	A	G	A	G
Laos	C251	Ala	Ile	Arg	Asn	Ile	Ser	Gly	Lys	Ala	Ala	C	A	G	C	G	A	C	G	A	G	A	A	G	A	A	A	A	G	A	A	A	A	A	G	G	G	A	A	G	C	A	G	A	A	A	G	G	G
Laos	C252	Ala	Ile	Arg	Asn	Ile	Ser	Ala	Lys	Ala	Ala	C	A	G	C	A	A	C	G	A	G	A	A	C	A	A	A	A	G	A	G	A	A	G	A	G	A	A	A	A	C	A	G	A	G	A	G	G	G
Laos	C254	Ala	Ile	Arg	Asn	Ile	Ser	Ala	Lys	Ala	Ala	C	A	G	C	A	A	C	G	A	G	A	A	C	A	A	A	A	G	A	G	A	A	G	A	G	A	A	A	A	C	A	G	A	G	A	G	G	G
Laos	C255	Ala	Ile	Arg	Asn	Ile	Ser	Ala	Lys	Ala	Ala	C	A	G	C	nd	A	A	G	A	G	A	A	G	A	A	G	A	G	A	A	nd	A	G	A	A	A	G	A	G	C	A	G	A	A	A	G	A	nd
Laos	C258	Ala	Asn	Arg	Asn	Ile	Ser	Ala	Lys	Ala	Ala	C	A	G	C	A	A	C	G	A	G	A	G	G	A	A	G	A	A	A	A	A	A	G	A	G	G	G	A	A	C	G	G	A	A	A	G	A	G
Laos	C259	Ala	Asn	Arg	Asn	Ile	Ser	Ala	Lys	Ala	Ala	C	A	G	C	A	A	nd	G	A	G	A	A	G	A	A	G	A	A	A	G	A	A	G	A	G	G	G	A	G	C	A	G	A	A	A	G	A	nd
Laos	C261	Ala	Ile	Arg	Asn	Ile	Ser	Ala	Lys	Ala	Ala	C	G	G	C	A	A	C	G	A	G	G	A	C	A	G	A	G	G	A	A	G	A	G	G	G	G	G	A	G	C	A	A	A	A	A	G	A	G
Laos	C262	Ala	Asn	Arg	Asn	Ile	Ser	Ala	Lys	Ala	Ala	C	A	G	C	G	A	A	G	A	G	A	A	G	A	A	G	A	G	A	G	A	A	G	A	G	G	G	A	A	C	A	G	A	A	A	G	A	G
Laos	C263	Ala	Asn	Arg	Asn	Ile	Ser	Ala	Lys	Ala	Ala	C	G	G	A	A	A	C	G	A	G	A	A	G	A	G	A	A	G	A	G	A	A	G	G	G	G	A	A	A	C	A	G	G	G	A	G	A	A
Laos	C265	nd	nd	nd	nd	nd	Ser	Ala	Lys	Ala	Ala	C	G	G	C	A	A	A	G	A	G	A	A	G	G	A	G	G	G	A	A	A	A	G	A	G	G	A	A	G	C	A	A	A	A	A	G	G	G
Laos	C266	Ala	Asn	Cys	Ser	Ile	Ser	Ala	Lys	Ala	Ala	C	G	G	C	A	A	C	G	A	G	G	A	G	A	A	G	A	A	A	A	G	A	G	A	G	G	G	A	G	C	A	G	A	A	A	G	A	G
Laos	C270	Ala	Asn	Arg	Asn	Ile	Ser	Ala	Lys	Ala	Ala	C	A	G	C	nd	A	A	G	A	G	G	A	G	A	A	A	A	G	A	A	A	A	A	G	G	G	A	A	G	C	A	A	A	A	A	G	nd	G
Laos	C272	Ala	Asn	Arg	Asn	Ile	Ser	Ala	Lys	Ala	Ala	C	A	G	C	A	A	A	G	A	G	A	A	G	A	A	G	A	A	A	G	A	A	G	A	G	G	G	A	A	C	A	G	A	A	A	G	A	G
Laos	C273	Ala	Asn	Arg	Asn	Ile	Ser	Gly	Lys	Ala	Ala	C	G	G	C	G	A	C	G	A	G	A	A	G	A	A	A	A	G	A	G	A	A	G	A	G	G	G	A	A	C	A	G	G	A	A	G	A	A
Laos	C275	Ala	Ile	Arg	Asn	Ile	Ala	Gly	Glu	Ala	Ala	C	G	G	C	A	A	A	G	A	G	A	G	G	A	A	A	A	A	A	G	A	A	G	A	G	G	G	A	G	C	G	G	G	A	A	G	A	G
Laos	C276	Ala	Ile	Arg	Asn	Ile	Ser	Ala	Lys	Ala	Ala	C	G	G	C	G	A	C	G	A	G	A	A	G	A	A	G	A	A	A	G	A	A	G	A	G	G	G	A	G	C	A	G	A	A	A	G	G	G
Laos	C277	nd	nd	nd	nd	nd	Ser	Ala	Lys	Ala	Ala	C	A	G	C	A	A	C	G	A	G	A	A	G	A	A	G	A	G	A	A	A	A	G	A	G	G	G	A	G	C	A	A	A	A	A	G	A	G
Laos	C278	Ala	Ile	Arg	Asn	Ile	Ser	Ala	Lys	Ala	Ala	C	G	G	C	G	A	C	G	A	G	A	A	G	A	A	A	A	G	A	A	A	A	G	A	G	G	A	A	G	C	A	A	A	A	A	G	A	G
Laos	C279	Ala	Ile	Arg	Asn	Ile	Ser	Ala	Lys	Ala	Ala	C	G	G	C	A	A	C	G	A	G	A	A	C	A	A	A	A	G	A	A	A	A	G	A	G	G	A	A	G	C	A	A	A	A	G	G	A	A
Laos	C281	Ala	Asn	Cys	Ser	Ile	Ala	Gly	Glu	Ala	Ala	C	G	G	C	G	A	C	G	A	G	G	A	G	A	A	A	A	G	A	A	A	A	A	G	G	G	G	A	G	C	A	G	A	G	A	G	G	G
Laos	C283	Ala	Asn	Cys	Ser	Ile	Ala	Gly	Glu	Ala	Ala	C	G	G	C	G	A	C	G	A	G	G	A	G	A	A	A	A	G	A	A	A	A	A	G	G	G	G	A	G	C	A	G	A	G	A	G	G	G
Laos	C284	Ala	Asn	Cys	Ser	Ile	Ser	Ala	Lys	Ala	Ala	C	G	G	C	G	A	A	G	A	G	A	A	C	A	A	A	A	G	A	G	A	A	G	A	G	A	G	A	G	C	A	nd	A	G	A	G	nd	nd
Laos	C286	Ala	Asn	Arg	Asn	Ile	Ser	Ala	Lys	Ala	Ala	C	A	G	C	G	A	C	G	A	G	G	A	G	A	A	A	A	A	A	A	A	A	G	A	G	G	G	A	A	C	A	G	A	A	A	G	A	A
Laos	C287	Ala	Ile	Arg	Asn	Ile	Ser	Ala	Lys	Ala	Ala	C	G	G	C	G	A	C	G	A	G	A	G	C	G	A	A	A	G	A	A	A	A	G	A	G	G	G	A	G	C	A	G	A	A	A	A	A	G
Laos	C298	Ala	Asn	Arg	Asn	Ile	Ser	Ala	Lys	Ala	Ala	C	A	G	C	A	A	A	G	A	G	G	G	G	A	A	A	A	A	A	G	A	A	G	A	G	G	G	A	A	C	A	A	A	A	A	G	A	G
Laos	C302	Ala	Ile	Arg	Asn	Ile	Ser	Ala	Lys	Ala	Ala	C	G	G	C	A	A	C	G	A	G	A	A	C	A	A	A	A	G	A	A	A	A	G	A	G	G	A	A	G	C	A	A	A	A	G	G	A	A
Laos	C303	Ala	Asn	Arg	Asn	Ile	Ser	Ala	Lys	Ala	Ala	C	A	G	C	A	A	C	G	A	G	A	G	G	A	A	A	A	A	A	A	G	A	G	A	G	G	G	A	A	C	A	G	A	A	A	G	G	A
Laos	C306	Ala	Ile	Arg	Asn	Ile	Ser	Ala	Lys	Ala	Ala	C	G	G	C	nd	A	C	G	A	G	A	A	C	A	A	A	A	G	A	G	A	A	G	A	G	G	G	A	G	C	A	A	A	G	A	G	A	A
Laos	C308	Ala	Asn	Arg	Asn	Ile	Ser	Ala	Lys	Ala	Ala	C	G	G	C	G	A	C	G	A	G	A	A	G	A	A	G	A	A	A	G	A	A	G	A	G	A	G	A	A	C	A	G	A	A	A	G	A	G
Notes
Missing data for SNPs and microsatellites is coded "nd".
Realtime copy number estimates that did not pass quality thresholds are also labelled "nd". We excluded realtime data if copy number estimate was <0.5, if CT for either gch1 of the endogenous control was >32, or if the confidence interval for copy number estimator was wide (Upper 95% CI/copy number estimate >0.4).
* We occasionally found 2 different breakpoints within a single sample. This could indicate different amplicons are present in a the same genome or that >1 parasite clone was present. In this situation, amplicon sizes are listed in order of abundance and details for the majority amplicon type are shown.
[truncated: 89 more columns]
